# Supplementary material for: Assessment of Measles Immunity in the Croatian Population: A Retrospective Seroprevalence Study, 2015–2025
Source: Vaccines (Basel). 2026 Apr 27;14(5):393. doi: 10.3390/vaccines14050393 (PMC13211742; doi:10.3390/vaccines14050393)
Supplement: Supplementary file 1 [file vaccines-14-00393-s001.zip]

Archive with 1 entries (1 files):
- vaccines-4229678-supplementary.pdf
